# Supplementary material for: Retracted: Proanthocyanidins Antagonize Arsenic-Induced Oxidative Damage and Promote Arsenic Methylation through Activation of the Nrf2 Signaling Pathway
Source: Oxid Med Cell Longev. 2021 Jan 22;2021:3547620. doi: 10.1155/2021/3547620 (PMC7846395; doi:10.1155/2021/3547620)
Supplement: Supplementary Materials — Figure duplication in Figure 2 of OMCL/8549035. (Supplementary Materials.docx). Corrected figure files (Supplementary Materials.rar). [file 3547620.f1.zip]

Archive with 50 entries (40 files):
- 3547620.f1/raw data/
- 3547620.f1/raw data/1.MTT/
- 3547620.f1/raw data/1.MTT/mtt(figure1).xls
- 3547620.f1/raw data/1.MTT/spss-mtt.spv
- 3547620.f1/raw data/2.ROS/
- 3547620.f1/raw data/2.ROS/flow cytometry(figure4).tif
- 3547620.f1/raw data/2.ROS/fluorescence(figure3).tif
- 3547620.f1/raw data/3.apoptosis/
- 3547620.f1/raw data/3.apoptosis/apoptosis(figure2).doc
- 3547620.f1/raw data/3.apoptosis/apoptosis(figure2).pdf
- 3547620.f1/raw data/3.apoptosis/Parallel apoptosis experiment/
- 3547620.f1/raw data/3.apoptosis/Parallel apoptosis experiment/apoptosis_01.fcs
- 3547620.f1/raw data/3.apoptosis/Parallel apoptosis experiment/apoptosis_02-FITC.fcs
- 3547620.f1/raw data/3.apoptosis/Parallel apoptosis experiment/apoptosis_03-PI.fcs
- 3547620.f1/raw data/3.apoptosis/Parallel apoptosis experiment/apoptosis_1.fcs
- 3547620.f1/raw data/3.apoptosis/Parallel apoptosis experiment/apoptosis_2.fcs
- 3547620.f1/raw data/3.apoptosis/Parallel apoptosis experiment/apoptosis_3.fcs
- 3547620.f1/raw data/3.apoptosis/Parallel apoptosis experiment/apoptosis_4.fcs
- 3547620.f1/raw data/3.apoptosis/Parallel apoptosis experiment/apoptosis_5.fcs
- 3547620.f1/raw data/3.apoptosis/Parallel apoptosis experiment/apoptosis_6.fcs
- 3547620.f1/raw data/3.apoptosis/Parallel apoptosis experiment/apoptosis_7.fcs
- 3547620.f1/raw data/3.apoptosis/Parallel apoptosis experiment/apoptosis_8.fcs
- 3547620.f1/raw data/4.oxidative stress/
- 3547620.f1/raw data/4.oxidative stress/graphpad-oxidative stress.pzf
- 3547620.f1/raw data/4.oxidative stress/oxidative stress(figure5 6 12 13).xls
- 3547620.f1/raw data/4.oxidative stress/spss-oxidative stress.spv
- 3547620.f1/raw data/5.methylation/
- 3547620.f1/raw data/5.methylation/arsenic content(figure7 8 14 15).xls
- 3547620.f1/raw data/5.methylation/graphpad-arsenic content in cell 1.pzfx
- 3547620.f1/raw data/5.methylation/graphpad-arsenic content in cell 2.pzfx
- 3547620.f1/raw data/5.methylation/graphpad-arsenic percentage 1.pzfx
- 3547620.f1/raw data/5.methylation/graphpad-arsenic percentage 2.pzfx
- 3547620.f1/raw data/5.methylation/graphpad-methylation.pzfx
- 3547620.f1/raw data/5.methylation/methylation level(figure9 16 table2 4).xls
- 3547620.f1/raw data/5.methylation/spss-arsenic content.spv
- 3547620.f1/raw data/5.methylation/spss-methylation level.spv
- 3547620.f1/raw data/6.WesternBlot/
- 3547620.f1/raw data/6.WesternBlot/graphpad-WB.pzf
- 3547620.f1/raw data/6.WesternBlot/spss-westernblot.spv
- 3547620.f1/raw data/6.WesternBlot/westernblot(figure10 11 S1 S2).xls
- 3547620.f1/raw data/7.PCR/
- 3547620.f1/raw data/7.PCR/graphpad-PCR.pzf
- 3547620.f1/raw data/7.PCR/PCR-1(figure17 table3).xls
- 3547620.f1/raw data/7.PCR/PCR-2(figure17 table3).xls
- 3547620.f1/raw data/7.PCR/spss-PCR.spv
- 3547620.f1/raw data/8.The review process/
- 3547620.f1/raw data/8.The review process/8549035-final manuscript.doc
- 3547620.f1/raw data/8.The review process/8549035-final manuscript.pdf
- 3547620.f1/raw data/8.The review process/response to reviewers.docx
- 3547620.f1/raw data/Duplicated FACS images in panels in Figure 2 of Xu et al OMCL 8549035 (1).docx
