# Supplementary material for: Retracted: Proanthocyanidins Antagonize Arsenic-Induced Oxidative Damage and Promote Arsenic Methylation through Activation of the Nrf2 Signaling Pathway
Source: Oxid Med Cell Longev. 2021 Jan 22;2021:3547620. doi: 10.1155/2021/3547620 (PMC7846395; doi:10.1155/2021/3547620)
Supplement: Supplementary Materials — Figure duplication in Figure 2 of OMCL/8549035. (Supplementary Materials.docx). Corrected figure files (Supplementary Materials.rar). [file 3547620.f1.zip › 3547620.f1/raw data/1.MTT/mtt(figure1).xls]

## Sheet: Sheet1
Arsenic												GSPE
time	Number	group	M(%)	95%CI		sample						time	Number	group	M(%)	95%CI		sample
24h	1	control	100	100	100	100	100	100				12h	1	control	100	100	100	100	100	100
	2	As2.5	111.34	100.62	122.08	113.34	106.39	114.31					2	GSPE5	101.01	94.22	107.81	103.02	97.9	102.13
	3	As5	106.78	94.46	116.44	101.78	104.21	110.36					3	GSPE10	99.12	93.2	105.04	100.52	96.37	100.47
	4	As10	95.46	93.25	97.67	96.46	95.18	94.75					4	GSPE25	101.87	95.43	108.31	103.07	98.89	103.64
	5	As25	87.07	84.38	89.75	87.07	88.15	85.99					5	GSPE50	96.64	92.03	101.24	98.62	94.95	96.35
	6	As50	66.62	61.4	71.84	66.52	64.57	68.77					6	GSPE100	94.42	88.26	100.59	96.72	91.79	94.76
	7	As100	45.99	42.32	49.65	45.98	44.52	47.47
12h	1	control	100	100	100	100	100	100				24h	1	control	100	100	100	100	100	100
	2	As2.5	98.75	95.38	101.12	99.75	98.65	97.85					2	GSPE5	106.57	96.39	116.75	108.57	101.86	109.29
	3	As5	100.94	94.81	107.07	101.64	98.2	102.98					3	GSPE10	95.6	92.57	98.62	95.3	94.56	96.94
	4	As10	99.11	92.52	105.71	99.12	96.46	101.77					4	GSPE25	96.68	92.26	101.1	98.38	96.82	94.83
	5	As25	101.85	94.73	108.96	102.85	98.62	104.08					5	GSPE50	96.46	92.3	100.62	98.06	96.59	94.72
	6	As50	96.92	91.93	101.91	98.92	94.9	96.94					6	GSPE100	96.8	92.31	101.28	98.6	94.99	96.8
	7	As100	89.99	85.25	94.73	90.99	87.25	91.73
48h	1	control	100	100	100	100	100	100				48h	1	control	100	100	100	100	100	100
	2	As2.5	103.86	98.54	109.18	105.81	101.57	104.2					2	GSPE5	99.3	92.06	106.55	101.63	96.03	100.25
	3	As5	98.38	91.05	105.72	100.38	94.99	99.78					3	GSPE10	90.03	86.24	93.83	90.13	88.46	91.51
	4	As10	89.99	85.43	94.55	89.99	88.15	91.82					4	GSPE25	92.6	88.84	96.36	92.3	91.26	94.24
	5	As25	82.69	79.23	86.15	83.64	81.09	83.34					5	GSPE50	92.19	87.03	97.35	92.1	90.16	94.31
	6	As50	52.2	45.57	58.83	53.2	49.18	54.23					6	GSPE100	72.13	67.58	76.68	74.12	70.51	71.77
	7	As100	22.27	17.62	26.91	24.25	20.54	22.01
