# Supplementary material for: Retracted: Proanthocyanidins Antagonize Arsenic-Induced Oxidative Damage and Promote Arsenic Methylation through Activation of the Nrf2 Signaling Pathway
Source: Oxid Med Cell Longev. 2021 Jan 22;2021:3547620. doi: 10.1155/2021/3547620 (PMC7846395; doi:10.1155/2021/3547620)
Supplement: Supplementary Materials — Figure duplication in Figure 2 of OMCL/8549035. (Supplementary Materials.docx). Corrected figure files (Supplementary Materials.rar). [file 3547620.f1.zip › 3547620.f1/raw data/4.oxidative stress/oxidative stress(figure5 6 12 13).xls]

## Sheet: Sheet1
group	As（μmol/L）	GSPE（mg/L)	ML385	sod	gsh	mda	sh	alt	ast
1	0	0	0	21.37	34.78	10.7452	58.4154	18.7315	10.15
1	0	0	0	20.42	35.23	8.54681	55.2022	22.8195	13.92
1	0	0	0	20.78	34.97	8.64228	62.5122	13.3637	9.87
2	0	10	0	20.65	37.01	8.71671	62.0978	18.7315	11.02
2	0	10	0	21.32	38.33	9.74609	66.3293	15.4419	9.41
2	0	10	0	22.46	39.15	7.70399	60.0137	23.1456	7.87
3	0	25	0	21.32	34.91	6.24667	65.3059	17.6982	12.45
3	0	25	0	20.78	34.67	4.9483	60.0917	15.3848	10.04
3	0	25	0	19.73	35.89	5.2173	68.5193	19.2621	9.16
4	0	50	0	22.55	42.84	6.8088	76.8088	14.9995	10.07
4	0	50	0	23.46	46.91	5.78957	74.6846	12.9614	12.36
4	0	50	0	21.01	48.02	3.61596	79.1286	17.9826	14.55
5	25	0	0	9.64	20.29	17.7352	36.5378	30.4668	26.03
5	25	0	0	8.97	19.01	14.8134	32.3246	35.4881	30.97
5	25	0	0	7.46	20.84	20.7549	40.7512	27.1993	30.86
6	25	10	0	15.28	23.62	13.7555	47.2628	25.5433	24.18
6	25	10	0	16.24	25.14	11.8323	50.3882	22.3298	26.38
6	25	10	0	14.32	22.06	17.8584	43.291	29.6308	27.19
7	25	25	0	17.33	29.01	12.4533	53.9223	21.5436	21.41
7	25	25	0	19.21	28.72	10.434	55.1358	19.0839	20.26
7	25	25	0	15.43	30.25	13.4725	51.7251	23.5418	20.38
8	25	50	0	20.84	39.21	8.23621	61.4662	17.0158	15.36
8	25	50	0	22.72	39.07	9.15449	68.5955	14.2526	16.02
8	25	50	0	21.06	42.34	6.21698	60.3569	19.0285	15.72
9	0	0	1	15.6169	18.3423	11.3339	27.1852	30.56	15.4641
9	0	0	1	15.3932	17.681	12.3995	28.9975	28.73	19.2342
9	0	0	1	13.4758	19.0508	13.2713	24.3714	34.46	15.1841
10	0	10	1	15.2419	17.3177	10.8076	32.2441	28.52	15.8012
10	0	10	1	14.4949	16.8155	10.4874	29.9945	29.65	14.1912
10	0	10	1	14.3704	16.6224	9.84693	27.6411	35.47	12.6512
11	0	25	1	11.7241	11.9167	7.4786	34.1511	27.45	17.2312
11	0	25	1	10.384	12.6006	8.19395	30.492	25.87	14.8212
11	0	25	1	14.126	11.668	7.28351	29.7812	30.01	13.9412
12	0	50	1	20.4046	13.5247	6.81874	34.1201	22.01	14.8512
12	0	50	1	22.4863	15.951	7.20617	35.5721	25.78	13.1412
12	0	50	1	22.6064	16.6229	8.05852	36.4102	20.46	15.3312
13	25	0	1	6.93136	4.64266	27.0028	15.0984	46.02	39.8112
13	25	0	1	4.48859	4.33142	22.4083	14.3435	50.36	42.7512
13	25	0	1	6.01532	4.83719	26.1162	12.16	42.98	44.6412
14	25	10	1	7.11918	3.98476	18.4674	14.4802	42.27	38.9612
14	25	10	1	6.01579	3.85007	21.9783	15.7966	44.96	31.1612
14	25	10	1	7.37205	4.15313	17.2543	14.3402	40.24	31.9712
15	25	25	1	8.76077	5.98417	22.2328	19.6857	36.55	36.1912
15	25	25	1	8.83837	6.33542	26.2752	18.9286	33.24	35.0412
15	25	25	1	9.7954	5.63293	21.3435	21.2403	39.35	31.1612
16	25	50	1	10.7122	5.39265	13.2883	22.5563	33.11	25.1412
16	25	50	1	10.6028	5.71766	16.7417	23.966	30.23	27.8012
16	25	50	1	13.1924	4.95932	16.8168	24.3332	31.33	23.5012
