# Supplementary material for: Retracted: Proanthocyanidins Antagonize Arsenic-Induced Oxidative Damage and Promote Arsenic Methylation through Activation of the Nrf2 Signaling Pathway
Source: Oxid Med Cell Longev. 2021 Jan 22;2021:3547620. doi: 10.1155/2021/3547620 (PMC7846395; doi:10.1155/2021/3547620)
Supplement: Supplementary Materials — Figure duplication in Figure 2 of OMCL/8549035. (Supplementary Materials.docx). Corrected figure files (Supplementary Materials.rar). [file 3547620.f1.zip › 3547620.f1/raw data/5.methylation/arsenic content(figure7 8 14 15).xls]

## Sheet: Sheet1
Arsenic Ccontent (figure7, 14)
GROUP (content)	GSPE(mg/L)	ML385	iAs3 cell	MMA cell	DMA cell	iAs5 cell	iAs3 medium	MMA medium	DMA medium	iAs5 medium
1	0	0	24.31	1.59	1.21	1.78	1575.23	25.12	11.18	379.56
1	0	0	27.74	1.95	1.32	2.05	1487.06	27.6	13.47	355.7
1	0	0	33.54	2.25	1.75	2.86	1513.45	29.93	14.52	388.26
2	10	0	20.13	1.67	1.91	2.15	1496.63	29.31	27.43	372.35
2	10	0	24.02	2.03	2.06	2.68	1452.56	31.89	28.55	359.91
2	10	0	30.24	2.27	2.41	2.94	1447.96	32.81	31.79	339.86
3	25	0	19.28	3.84	3.62	3.14	1420.52	31.38	34.05	331.77
3	25	0	24.51	3.35	3.59	3.84	1443.92	32.56	37.47	301.62
3	25	0	17.34	4.29	3.87	2.48	1370.09	34.88	38.93	381.41
4	50	0	14.61	3.82	4.69	3.75	1314.85	34.35	42.95	298.32
4	50	0	18.82	3.58	4.9	3.81	1337.09	36.96	44.71	209.86
4	50	0	12.19	4.15	5.14	2.94	1254.42	37.77	47.09	241.61
5	0	1	31.28	3.35	2.35	3.13	1614.52	21.36	9.25	334.93
5	0	1	35.48	2.97	1.79	2.72	1584.33	23.88	10.74	357.58
5	0	1	38.97	2.63	2.06	2.26	1561.47	27.33	12.36	387.84
6	10	1	37.55	3.26	2.56	2.37	1493.43	24.13	21.74	317.5
6	10	1	34.86	2.91	2.24	2.71	1468.44	26.58	23.56	342.84
6	10	1	31.27	2.56	1.94	3.07	1534.16	28.74	27.27	359.57
7	25	1	32.54	4.25	3.28	3.39	1434.66	28.75	28.72	333.72
7	25	1	29.77	3.88	3.57	3.07	1479.8	31.46	30.31	299.47
7	25	1	26.73	3.46	3.81	2.62	1508.75	34.72	33.84	276.44
8	50	1	26.41	4.37	3.39	3.34	1389.16	33.74	36.43	301.89
8	50	1	24.18	3.99	3.74	2.97	1319.85	36.95	39.27	315.73
8	50	1	21.86	3.63	3.26	2.71	1345.62	37.43	40.08	262.94
Arsenic Percentage (figure8, 15)
GROUP (percentage)	GSPE(mg/L)	ML385	iAs3 medium	MMA medium	DMA medium	iAs5 medium	iAs3 cell	MMA cell	DMA cell	iAs5 cell
1	0	0	79.11	1.26	0.56	19.06	84.15	5.5	4.19	6.16
1	0	0	78.94	1.47	0.72	18.88	83.91	5.9	3.99	6.2
1	0	0	77.77	1.54	0.75	19.95	83.02	5.57	4.33	7.08
2	10	0	77.72	1.52	1.42	19.34	77.84	6.46	7.39	8.31
2	10	0	77.56	1.7	1.52	19.22	78.01	6.59	6.69	8.7
2	10	0	78.17	1.77	1.72	18.35	79.87	6	6.37	7.77
3	25	0	78.15	1.73	1.87	18.25	64.52	12.85	12.12	10.51
3	25	0	79.53	1.79	2.06	16.61	69.45	9.49	10.17	10.88
3	25	0	75.06	1.91	2.13	20.9	61.97	15.33	13.83	8.86
4	50	0	77.78	2.03	2.54	17.65	54.37	14.22	17.45	13.96
4	50	0	82.1	2.27	2.75	12.89	60.5	11.51	15.75	12.25
4	50	0	79.35	2.39	2.98	15.28	49.92	16.99	21.05	12.04
5	0	1	81.54	1.08	0.47	16.92	77.99	8.35	5.86	7.8
5	0	1	80.16	1.21	0.54	18.09	82.59	6.91	4.17	6.33
5	0	1	78.51	1.37	0.62	19.5	84.86	5.73	4.49	4.92
6	10	1	80.43	1.3	1.17	17.1	82.09	7.13	5.6	5.18
6	10	1	78.89	1.43	1.27	18.42	81.6	6.81	5.24	6.34
6	10	1	78.69	1.47	1.4	18.44	80.51	6.59	4.99	7.9
7	25	1	78.57	1.57	1.57	18.28	74.87	9.78	7.55	7.8
7	25	1	80.38	1.71	1.65	16.27	73.89	9.63	8.86	7.62
7	25	1	81.39	1.87	1.83	14.91	72.99	9.45	10.4	7.15
8	50	1	78.87	1.92	2.07	17.14	70.41	11.65	9.04	8.9
8	50	1	77.1	2.16	2.29	18.44	69.32	11.44	10.72	8.51
8	50	1	79.8082	2.2198	2.3771	15.5949	69.4851	11.5385	10.3624	8.6141
