# Supplementary material for: Retracted: Proanthocyanidins Antagonize Arsenic-Induced Oxidative Damage and Promote Arsenic Methylation through Activation of the Nrf2 Signaling Pathway
Source: Oxid Med Cell Longev. 2021 Jan 22;2021:3547620. doi: 10.1155/2021/3547620 (PMC7846395; doi:10.1155/2021/3547620)
Supplement: Supplementary Materials — Figure duplication in Figure 2 of OMCL/8549035. (Supplementary Materials.docx). Corrected figure files (Supplementary Materials.rar). [file 3547620.f1.zip › 3547620.f1/raw data/5.methylation/methylation level(figure9 16 table2 4).xls]

## Sheet: Sheet1
Methylation rate (figure 9, 16)
GROUP(12h）	GSPE(mg/L)	ML385	methylation average speed(MAS)	dimethylation average speed (DAS)	average growth rate of methylation (AGRM)	average growth rate of dimethylation (AGRD)		GROUP(24h）	GSPE(mg/L)	ML385	methylation average speed(MAS)	dimethylation average speed (DAS)	average growth rate of methylation (AGRM)	average growth rate of dimethylation (AGRD)		GROUP(48h)	GSPE(mg/L)	ML385	methylation average speed(MAS)	dimethylation average speed (DAS)	average growth rate of methylation (AGRM)	average growth rate of dimethylation (AGRD)
1	0	0	2.85014	1.21297	1.36452	37.9339		1	0	0	3.2815	0.8319	1.0544	16.437		1	0	0	1.12375	0.740411	0.698484	26.1198
1	0	0	4.42427	1.75555	0.872307	36.8015		1	0	0	3.5073	0.9873	1.0962	17.508		1	0	0	0.883722	0.798621	0.489094	20.903
1	0	0	3.48726	1.03975	0.933733	37.183		1	0	0	3.0215	0.815	0.9128	13.8999		1	0	0	0.864196	0.753001	0.640603	23.386
2	10	0	4.83053	2.15683	1.36633	38.617		2	10	0	5.2509	2.9579	1.7267	37.5017		2	10	0	3.12462	3.05376	2.13128	50.4291
2	10	0	4.45815	1.67297	1.59922	39.7982		2	10	0	5.155	2.8257	1.674	34.4817		2	10	0	3.1534	2.92328	2.29651	49.895
2	10	0	5.57325	2.0814	1.49911	40.6464		2	10	0	5.3582	3.1036	1.6879	35.9526		2	10	0	3.31635	2.8636	2.32695	51.2139
3	25	0	6.90892	2.47321	2.46774	43.7011		3	25	0	4.9384	3.1611	1.7381	37.2179		3	25	0	4.1967	3.59977	2.79316	52.9766
3	25	0	6.18916	3.04743	2.36445	41.8876		3	25	0	5.0085	3.4364	1.6826	38.3852		3	25	0	4.22135	3.62303	2.98163	51.5965
3	25	0	7.29535	3.22866	1.86816	42.9908		3	25	0	5.1388	3.357	1.6572	36.1594		3	25	0	4.09877	3.57626	2.96558	50.4672
4	50	0	7.25763	3.85413	3.16315	45.1599		4	50	0	5.7379	3.9469	2.2932	40.3824		4	50	0	4.60966	4.12423	3.62849	51.6409
4	50	0	8.05372	3.23218	2.72228	45.4868		4	50	0	5.8897	3.9695	2.2161	38.8218		4	50	0	4.58414	4.09143	4.0023	54.8601
4	50	0	8.47945	3.70981	3.10938	45.4804		4	50	0	5.9207	4.1386	2.1214	39.2498		4	50	0	4.77912	4.12944	3.63495	53.1251
5	0	1	1.21297	1.42102	1.37065	30.3826		5	0	1	2.3258	0.7138	0.7279	16.3573		5	0	1	0.889368	0.721074	0.57223	26.1348
5	0	1	1.50931	0.969658	0.973215	31.192		5	0	1	2.3536	0.7506	0.7197	15.6046		5	0	1	0.792718	0.6682	0.470631	21.272
5	0	1	1.03975	0.887653	0.945145	30.6026		5	0	1	2.5565	0.8143	0.7582	14.9698		5	0	1	0.914798	0.686126	0.589532	23.9799
6	10	1	2.15683	1.83897	1.43931	36.4757		6	10	1	3.9438	2.3277	1.3033	36.1671		6	10	1	2.38245	2.29179	1.79126	49.8005
6	10	1	1.67297	1.34434	1.25141	37.6965		6	10	1	3.9829	2.3762	1.2803	34.5187		6	10	1	2.53269	2.17004	1.60379	46.8033
6	10	1	2.0814	1.75816	1.51186	34.922		6	10	1	4.2819	2.6299	1.3347	35.1205		6	10	1	2.34821	2.11909	1.58728	44.5165
7	25	1	3.04743	2.18948	2.24919	40.9835		7	25	1	3.7665	2.5744	1.2993	34.4199		7	25	1	3.10728	2.74903	2.16599	48.1875
7	25	1	2.47321	2.98548	2.24714	38.3135		7	25	1	3.8199	2.4475	1.268	31.4014		7	25	1	3.21863	2.6511	2.22789	43.1137
7	25	1	3.22866	2.78398	1.85209	39.845		7	25	1	4.3027	2.7817	1.3782	32.1192		7	25	1	3.21466	2.62397	2.32459	45.6106
8	50	1	3.23218	3.52172	2.4676	44.5076		8	50	1	4.9023	3.0279	1.8196	34.5347		8	50	1	3.73607	3.32051	2.94095	44.7508
8	50	1	3.70981	3.68798	2.8276	44.7297		8	50	1	5.2078	3.2359	1.8569	34.0614		8	50	1	3.71468	3.2193	3.05106	49.07
8	50	1	3.85413	3.02214	2.85429	43.9522		8	50	1	4.7463	3.0781	1.6385	32.7006		8	50	1	3.9762	3.18889	2.88575	48.0024
PMI and SMI（table2,4）
			GROUP	GSPE(mg/L)	nrf2-normal		nrf2-suppressed
		PMI			M	SD	M	SD
			1	0	2.11742	0.245054	1.79891	0.219727
			2	10	3.2465	0.273296	2.71299	0.195268
			3	25	3.8889	0.225139	3.4529	0.276743
			4	50	5.05744	0.404074	4.39978	0.318439
		SMI	1	0	32.2221	1.10202	31.0248	0.438986
			2	10	48.3002	0.986436	47.6271	0.880313
			3	25	52.7033	0.751451	49.4329	0.397943
			4	50	55.2793	0.421276	51.6322	0.150657
GROUP	GSPE(mg/L)	ML385	PMI	SMI
1	0	0	1.841	30.95
1	0	0	2.202	32.893
1	0	0	2.309	32.823
2	10	0	2.97	48.393
2	10	0	3.253	47.27
2	10	0	3.516	49.237
3	25	0	3.656	51.977
3	25	0	3.906	53.478
3	25	0	4.105	52.655
4	50	0	4.641	55.555
4	50	0	5.082	54.794
4	50	0	5.448	55.489
5	0	1	1.587	30.534
5	0	1	1.784	31.162
5	0	1	2.026	31.379
6	10	1	2.511	47.332
6	10	1	2.728	46.932
6	10	1	2.9	48.617
7	25	1	3.201	49.842
7	25	1	3.408	49.047
7	25	1	3.749	49.409
8	50	1	4.041	51.774
8	50	1	4.51	51.474
8	50	1	4.648	51.649
