# Supplementary material for: Retracted: Proanthocyanidins Antagonize Arsenic-Induced Oxidative Damage and Promote Arsenic Methylation through Activation of the Nrf2 Signaling Pathway
Source: Oxid Med Cell Longev. 2021 Jan 22;2021:3547620. doi: 10.1155/2021/3547620 (PMC7846395; doi:10.1155/2021/3547620)
Supplement: Supplementary Materials — Figure duplication in Figure 2 of OMCL/8549035. (Supplementary Materials.docx). Corrected figure files (Supplementary Materials.rar). [file 3547620.f1.zip › 3547620.f1/raw data/6.WesternBlot/westernblot(figure10 11 S1 S2).xls]

## Sheet: Sheet1
Figure 10 11 Data								Sample ID	1	1	1	2	2	2
								gst	104406995	105510762	106311077	124401728	134671793	118200899
								nqo1	74742765	80533734	82930594	108088264	102461367	108561403
group	As（μmol/L）	GSPE（mg/L)	nrf2/β	gst/β	nqo1/β	ho-1/β		ho-1	60013368	59023453	68813561	67368718	72453214	68755013
1	0	0	0.324	0.374	0.276	0.21		nrf2	87910025	95412342	89900351	97025071	100809974	95916972
1	0	0	0.339	0.385	0.286	0.221		β-actin	270947609	281757312	279654301	280078468	282019164	289029365
1	0	0	0.321	0.38	0.297	0.246		gst/β-actin	0.38534	0.374474	0.380152	0.444167	0.477527	0.408958
2	0	10	0.346	0.444	0.386	0.241		nqo1/β-actin	0.275857	0.285827	0.296547	0.385921	0.363313	0.375607
2	0	10	0.357	0.478	0.363	0.257		ho-1/β-actin	0.221494	0.209483	0.246067	0.240535	0.256909	0.237882
2	0	10	0.332	0.409	0.376	0.238		nrf2/β-actin	0.324454	0.338633	0.32147	0.346421	0.357458	0.331859
3	0	25	0.408	0.632	0.438	0.297		Sample ID	3	3	3	4	4	4
3	0	25	0.412	0.601	0.445	0.312		gst	185754002	177049113	191875287	169207608	169012368	178771375
3	0	25	0.397	0.662	0.411	0.287		nqo1	128721173	131023264	119033298	139156183	140023478	140912875
4	0	50	0.438	0.621	0.511	0.351		ho-1	87198352	91894578	83089673	95698460	96397537	102116342
4	0	50	0.446	0.605	0.501	0.345		nrf2	119817887	121270321	114951325	119245473	124545382	119043783
4	0	50	0.42	0.631	0.498	0.361		β-actin	293930591	294571298	289903579	272411552	279562573	283123346
5	25	0	0.133	0.292	0.182	0.148		gst/β-actin	0.631966	0.60104	0.661859	0.621147	0.60456	0.631426
5	25	0	0.121	0.274	0.174	0.132		nqo1/β-actin	0.437931	0.444793	0.410596	0.510831	0.500866	0.497708
5	25	0	0.141	0.256	0.165	0.127		ho-1/β-actin	0.296663	0.31196	0.286611	0.351301	0.344816	0.360678
6	25	10	0.166	0.348	0.174	0.272		nrf2/β-actin	0.40764	0.411684	0.396516	0.43774	0.445501	0.420466
6	25	10	0.172	0.321	0.179	0.297		Sample ID	5	5	5	6	6	6
6	25	10	0.153	0.339	0.188	0.274		gst	81209274	76718356	73097421	98596003	89400742	98501328
7	25	25	0.308	0.473	0.245	0.313		nqo1	50739624	48729328	47337621	49464242	49963785	54752683
7	25	25	0.311	0.485	0.22	0.324		ho-1	41201827	37018323	36303446	77085864	82693069	79553987
7	25	25	0.294	0.461	0.214	0.31		nrf2	37101628	34011375	40390363	47083013	47846215	44593728
8	25	50	0.388	0.631	0.355	0.391		β-actin	278325591	280124328	286033291	283543025	278624803	290542319
8	25	50	0.374	0.524	0.389	0.385		gst/β-actin	0.291778	0.273873	0.255556	0.347729	0.320864	0.339026
8	25	50	0.391	0.599	0.374	0.389		nqo1/β-actin	0.182303	0.173956	0.165497	0.174451	0.179323	0.18845
								ho-1/β-actin	0.148035	0.13215	0.12692	0.271867	0.29679	0.273812
								nrf2/β-actin	0.133303	0.121415	0.141209	0.166052	0.171723	0.153484
								Sample ID	7	7	7	8	8	8
								gst	126033688	125826371	119501624	172803221	147212091	167101083
								nqo1	65188463	57029216	55430426	97338213	109252612	104453182
								ho-1	83367112	84093611	80302218	107142419	108014208	108420536
								nrf2	81915528	80523412	76212437	106191826	105046837	109023912
								β-actin	266181368	259213054	259190247	273852713	280913216	278932193
								gst/β-actin	0.473488	0.485417	0.461058	0.631008	0.524048	0.599074
								nqo1/β-actin	0.244902	0.220009	0.21386	0.35544	0.388919	0.374475
								ho-1/β-actin	0.313197	0.324419	0.30982	0.391241	0.384511	0.388699
								nrf2/β-actin	0.307743	0.310646	0.294041	0.38777	0.373948	0.390862
Figure S1 Data
	group	ML385	time	nrf2/β	time	nrf2/β		Sample ID	48h 0uM	48h 0uM	48h 0uM	72h 0uM	72h 0uM	72h 0uM
	1	0uM	48h	0.424	72h	0.431		nrf2	48865112	47972314	53581625	46814371	47041257	46226285
	1	0uM		0.439		0.425		β-actin	115263871	109272465	127167821	108529590	110639481	109348192
	1	0uM		0.421		0.423		nrf2/β-actin	0.423941	0.439016	0.421346	0.431351	0.425176	0.422744
	2	2uM		0.376		0.354		Sample ID	48h 2uM	48h 2uM	48h 2uM	72h 2uM	72h 2uM	72h 2uM
	2	2uM		0.387		0.341		nrf2	43463559	45158992	44947160	39278088	40982036	39225961
	2	2uM		0.372		0.351		β-actin	115699261	116783421	120711116	111089689	120079638	111796328
	3	4uM		0.308		0.205		nrf2/β-actin	0.37566	0.38669	0.372353	0.353571	0.34129	0.35087
	3	4uM		0.312		0.218		Sample ID	48h 4uM	48h 4uM	48h 4uM	72h 4uM	72h 4uM	72h 4uM
	3	4uM		0.327		0.209		nrf2	38449664	40450162	44254132	21394350	22589218	23490462
	4	6uM		0.287		0.124		β-actin	124927907	129631805	135279613	104571385	103762468	112632521
	4	6uM		0.264		0.113		nrf2/β-actin	0.307775	0.312039	0.327131	0.204591	0.217701	0.208558
	4	6uM		0.301		0.105		Sample ID	48h 6uM	48h 6uM	48h 6uM	72h 6uM	72h 6uM	72h 6uM
	5	8uM		0.313		0.146		nrf2	35680978	32712073	37411586	13499754	12486941	11432189
	5	8uM		0.321		0.137		β-actin	124224120	123938512	124224120	108436343	110721061	108652413
	5	8uM		0.341		0.141		nrf2/β-actin	0.287231	0.263938	0.301162	0.124495	0.112778	0.105218
	6	10uM		0.366		0.112		Sample ID	48h 8uM	48h 8uM	48h 8uM	72h 8uM	72h 8uM	72h 8uM
	6	10uM		0.372		0.109		nrf2	38422208	39563257	41532175	15360757	14559425	15559325
	6	10uM		0.353		0.11		β-actin	122860027	123171231	121751328	105155596	106372587	110142368
								nrf2/β-actin	0.312732	0.321205	0.341123	0.146076	0.136872	0.141266
								Sample ID	48h 10uM	48h 10uM	48h 10uM	72h 10uM	72h 10uM	72h 10uM
								nrf2	43225362	44319582	42661820	12846867	12453781	12764361
								β-actin	118259400	119073249	120763415	114619879	114542534	115528376
								nrf2/β-actin	0.365513	0.372204	0.353268	0.112082	0.108726	0.110487
