# Supplementary material for: Retracted: Proanthocyanidins Antagonize Arsenic-Induced Oxidative Damage and Promote Arsenic Methylation through Activation of the Nrf2 Signaling Pathway
Source: Oxid Med Cell Longev. 2021 Jan 22;2021:3547620. doi: 10.1155/2021/3547620 (PMC7846395; doi:10.1155/2021/3547620)
Supplement: Supplementary Materials — Figure duplication in Figure 2 of OMCL/8549035. (Supplementary Materials.docx). Corrected figure files (Supplementary Materials.rar). [file 3547620.f1.zip › 3547620.f1/raw data/7.PCR/PCR-1(figure17 table3).xls]

## Sheet: Sheet1
group(sample ID)	As(μmol/L)	GSPE (mg/L)	gst	gst-inhibition	nqo1	nqo1-inhibition	ho-1	ho-1-inhibition	nrf2	nrf2-inhibition
1	0	0	1	0.26	1	0.31	1	0.361	1	0.379
1	0	0	1	0.24	1	0.29	1	0.412	1	0.401
1	0	0	1	0.27	1	0.33	1	0.311	1	0.478
2	0	10	1.202	0.282	1.556	0.321	1.152	0.324	1.234	0.423
2	0	10	1.229	0.292	1.6	0.31	1.399	0.346	0.967	0.367
2	0	10	1.303	0.241	1.564	0.327	1.543	0.39	1.365	0.317
3	0	25	1.59	0.302	2.013	0.381	2.311	0.463	1.189	0.365
3	0	25	1.659	0.332	2.485	0.391	2.758	0.479	1.643	0.344
3	0	25	1.453	0.312	2.139	0.402	2.054	0.44	1.173	0.317
4	0	50	1.641	0.365	2.543	0.473	2.486	0.562	2.007	0.351
4	0	50	1.766	0.38	2.544	0.423	2.464	0.513	1.749	0.387
4	0	50	1.52	0.402	2.92	0.5	2.96	0.561	1.318	0.325
5	25	0	0.439	0.154	0.312	0.201	0.547	0.201	0.438	0.221
5	25	0	0.541	0.117	0.593	0.178	0.345	0.259	0.41	0.234
5	25	0	0.231	0.128	0.584	0.192	0.427	0.2	0.401	0.256
6	25	10	0.534	0.139	0.6	0.229	0.519	0.206	0.743	0.243
6	25	10	0.633	0.157	0.735	0.183	0.971	0.248	0.744	0.194
6	25	10	0.472	0.139	0.511	0.203	0.482	0.212	0.812	0.212
7	25	25	1.177	0.23	1.119	0.24	0.644	0.353	1.073	0.225
7	25	25	1.039	0.264	0.792	0.252	1.157	0.326	0.857	0.266
7	25	25	1.151	0.234	1.088	0.222	1.279	0.374	1.049	0.25
8	25	50	1.417	0.321	1.343	0.397	2.098	0.484	1.083	0.371
8	25	50	1.363	0.317	1.281	0.376	2.304	0.459	0.918	0.438
8	25	50	1.565	0.302	1.413	0.392	2.106	0.44	1.115	0.415
				GAPDH
				nrf2
				ho-1
				nqo1
				gst
