# Supplementary material for: Retracted: Proanthocyanidins Antagonize Arsenic-Induced Oxidative Damage and Promote Arsenic Methylation through Activation of the Nrf2 Signaling Pathway
Source: Oxid Med Cell Longev. 2021 Jan 22;2021:3547620. doi: 10.1155/2021/3547620 (PMC7846395; doi:10.1155/2021/3547620)
Supplement: Supplementary Materials — Figure duplication in Figure 2 of OMCL/8549035. (Supplementary Materials.docx). Corrected figure files (Supplementary Materials.rar). [file 3547620.f1.zip › 3547620.f1/raw data/7.PCR/PCR-2(figure17 table3).xls]

## Sheet: Sheet1
	Sample ID	1	2	3	4	5	6	7	8	9	10	11	12	13	14	15	16
	homo GAPDH	15.5968	14.7903	15.2755	14.6619	15.4585	15.8197	14.731	15.6366	14.6584	13.5511	15.8475	14.1207	13.8286	14.5496	14.0871	15.4435
		15.8551	14.8689	15.093	14.5652	15.2588	15.9345	14.6026	15.504	14.3994	13.3409	15.7405	13.9514	14.1997	14.4133	14.1971	15.3335
		15.8226	14.7683	14.983	14.5514	15.5345	15.9183	14.8396	15.4815	14.3244	13.4831	15.6328	14.1623	13.9535	14.3892	14.4362	15.1662
	homo NRF2	30.0076	28.8975	29.4366	28.0678	31.0595	30.6591	29.0407	29.9325	30.4674	29.2042	31.711	30.0404	30.4184	31.0018	30.6515	31.2836
		30.3085	29.3701	28.8298	28.2116	31.0015	30.8143	29.2791	30.0806	30.1722	29.2395	31.7327	29.7733	30.7483	31.2307	30.5605	30.9763
		29.846	28.3428	28.7762	28.1768	30.8761	30.2416	28.7946	29.3475	29.4118	29.1659	31.3131	29.8052	29.9454	30.6524	30.4618	30.4592
	Δt	14.4109	14.1072	14.1611	13.4059	15.6009	14.8394	14.3097	14.2959	15.8089	15.6531	15.8634	15.9197	16.5897	16.4522	16.5644	15.8401
		14.4533	14.5012	13.7369	13.6465	15.7428	14.8798	14.6765	14.5766	15.7728	15.8985	15.9922	15.8219	16.5486	16.8173	16.3634	15.6427
		14.0234	13.5745	13.7933	13.6254	15.3416	14.3234	13.9549	13.866	15.0873	15.6828	15.6803	15.6429	15.9919	16.2632	16.0256	15.293
	ΔΔt	0	-0.303707	-0.24975	-1.00493	1.19007	0.428569	-0.101178	-0.114926	1.39806	1.24221	1.45255	1.50887	2.17888	2.04131	2.15352	1.42925
		0	0.0478252	-0.716468	-0.80688	1.28942	0.426449	0.223167	0.123244	1.31944	1.44516	1.53885	1.36854	2.09525	2.36399	1.91007	1.18939
		0	-0.448889	-0.230131	-0.398003	1.31823	0.299982	-0.0684609	-0.157391	1.06391	1.65938	1.6569	1.61954	1.96848	2.23976	2.00223	1.26957
	2-ΔΔt	1	1.23431	1.189	2.00685	0.438281	0.742998	1.07265	1.08292	0.379438	0.422724	0.365374	0.351385	0.220847	0.242944	0.224764	0.371324
		1	0.967394	1.64315	1.74942	0.409115	0.744091	0.856683	0.918121	0.400691	0.36725	0.34416	0.387284	0.234028	0.194253	0.266079	0.438489
		1	1.36499	1.17294	1.31768	0.401028	0.812263	1.0486	1.11527	0.478335	0.316574	0.31712	0.325439	0.255522	0.211721	0.249614	0.414782
	mean	1	1.1889	1.33503	1.69132	0.416141	0.766451	0.992643	1.03877	0.419488	0.36885	0.342218	0.354703	0.236799	0.216306	0.246819	0.408198
	Sample ID	1	2	3	4	5	6	7	8	9	10	11	12	13	14	15	16
	homo GST	22.9535	21.8814	21.9629	21.3042	24.0042	24.0827	21.8523	22.4908	23.9565	22.7331	24.9332	22.9295	23.8855	24.7538	23.5622	24.4405
		22.8835	21.5995	21.3912	20.7733	23.1733	23.6222	21.5755	22.0854	23.4879	22.1455	24.3603	22.3751	24.3187	24.1092	23.1466	24.0191
		22.7705	21.3345	21.3921	20.8947	24.5995	23.9495	21.5843	21.7828	23.1639	22.4846	24.26	22.4243	23.8618	24.1861	23.4792	23.8436
	Δt	7.35671	7.09108	6.68745	6.64228	8.5457	8.26308	7.12128	6.85422	9.29809	9.18204	9.08569	8.80883	10.0568	10.2041	9.47505	8.997
		7.02836	6.73058	6.29823	6.20815	7.91453	7.68769	6.97291	6.58144	9.08851	8.80455	8.61984	8.42369	10.119	9.69586	8.94951	8.68553
		6.94785	6.56625	6.40913	6.34335	9.06499	8.0312	6.74469	6.30128	8.83943	9.00147	8.62721	8.26198	9.90829	9.79691	9.04299	8.67742
	ΔΔt	0	-0.265622	-0.669255	-0.71443	1.18899	0.906368	-0.235429	-0.502484	1.94138	1.82534	1.72899	1.45212	2.70013	2.84743	2.11834	1.64029
		0	-0.297774	-0.730123	-0.820209	0.886171	0.659329	-0.0554487	-0.446917	2.06016	1.7762	1.59149	1.39534	3.09063	2.6675	1.92115	1.65717
		0	-0.381602	-0.538723	-0.604505	2.11714	1.08335	-0.203168	-0.646578	1.89158	2.05361	1.67935	1.31413	2.96044	2.84906	2.09514	1.72957
	2-ΔΔt	1	1.20215	1.59025	1.64084	0.438609	0.533526	1.17726	1.41665	0.260367	0.282175	0.301664	0.365483	0.15388	0.138944	0.230311	0.320791
		1	1.22925	1.65878	1.76566	0.541048	0.633173	1.03918	1.36312	0.23979	0.291952	0.331829	0.380156	0.117389	0.157399	0.264044	0.31706
		1	1.30279	1.45269	1.52046	0.230503	0.471933	1.15122	1.56545	0.269512	0.24088	0.312223	0.402168	0.128475	0.138787	0.234046	0.301542
	mean	1	1.24473	1.56724	1.64232	0.403387	0.546211	1.12255	1.44841	0.256556	0.271669	0.315239	0.382602	0.133248	0.145043	0.2428	0.313131
	Sample ID	1	2	3	4	5	6	7	8	9	10	11	12	13	14	15	16
	homo NQO1	20.4502	19.006	19.1198	18.1689	21.9915	21.4106	19.4221	20.0644	21.1999	20.0438	22.0931	20.0529	20.9979	21.8534	20.9317	21.6283
		20.2001	18.5356	18.1249	17.5628	20.3568	20.7232	19.2835	19.4919	20.5286	19.3762	21.4402	19.5364	21.0323	21.0618	20.7162	21.0892
		20.1623	18.4627	18.2257	17.3452	20.6498	21.2279	19.0581	19.3221	20.2633	19.436	21.2873	19.5033	20.6756	20.8579	20.8319	20.8568
	Δt	4.85343	4.21572	3.84428	3.50703	6.53298	5.5909	4.69102	4.42783	6.54142	6.49268	6.24556	5.93225	7.16926	7.30378	6.84458	6.18478
		4.345	3.66668	3.03199	2.99769	5.09805	4.78867	4.68087	3.98786	6.12923	6.03522	5.69978	5.58493	6.83263	6.64847	6.51907	5.75565
		4.33964	3.69438	3.24276	2.79378	5.11535	5.30962	4.21849	3.84054	5.93883	5.95286	5.65445	5.34102	6.72216	6.46866	6.39572	5.69056
	ΔΔt	0	-0.637712	-1.00915	-1.3464	1.67955	0.737467	-0.162412	-0.425602	1.68799	1.63925	1.39213	1.07882	2.31583	2.45035	1.99115	1.33135
		0	-0.678316	-1.31301	-1.3473	0.753059	0.443676	0.335874	-0.357134	1.78423	1.69023	1.35479	1.23993	2.48763	2.30348	2.17408	1.41065
		0	-0.645258	-1.09688	-1.54586	0.775708	0.969976	-0.12115	-0.499099	1.59919	1.61322	1.31481	1.00138	2.38252	2.12902	2.05608	1.35092
	2-ΔΔt	1	1.55586	2.01272	2.54276	0.312181	0.599792	1.11916	1.34313	0.310359	0.321024	0.381002	0.473417	0.200847	0.182966	0.251537	0.397396
		1	1.60027	2.48459	2.54436	0.593344	0.735259	0.792304	1.28088	0.290331	0.309878	0.390993	0.423393	0.178299	0.202574	0.221583	0.376141
		1	1.56402	2.13891	2.91977	0.584102	0.510515	1.0876	1.41333	0.330061	0.326868	0.401979	0.499524	0.191774	0.228613	0.240469	0.392042
	mean	1	1.57338	2.21207	2.66896	0.496542	0.615188	0.999687	1.34578	0.31025	0.319257	0.391325	0.465445	0.190306	0.204718	0.237863	0.388526
	Sample ID	1	2	3	4	5	6	7	8	9	10	11	12	13	14	15	16
	homo HO-1	28.9819	27.9717	27.452	26.7329	29.7148	30.1522	28.751	27.9529	29.5134	28.561	30.3439	28.3371	29.5256	30.1735	28.9731	29.8765
		29.0627	27.5922	26.8371	26.4719	30.002	29.1842	27.6001	27.5077	28.8853	28.0805	30.0108	28.1215	29.3536	29.6315	29.0232	29.6655
		28.6645	26.9842	26.7863	25.8278	29.6051	29.8128	27.3268	27.249	28.8527	27.6824	29.6591	27.838	29.1209	29.512	28.6977	29.1912
	Δt	13.3851	13.1813	12.1765	12.0711	14.2563	14.3325	14.0199	12.3164	14.8549	15.0099	14.4963	14.2164	15.6969	15.6239	14.886	14.433
		13.2076	12.7233	11.7441	11.9068	14.7432	13.2497	12.9975	12.0037	14.4859	14.7395	14.2704	14.1701	15.1539	15.2182	14.8261	14.3319
		12.8419	12.2159	11.8033	11.2764	14.0706	13.8946	12.4872	11.7674	14.5283	14.1993	14.0263	13.6757	15.1674	15.1228	14.2615	14.025
	ΔΔt	0	-0.203801	-1.20859	-1.31408	0.871142	0.947372	0.634802	-1.06878	1.46979	1.62481	1.1112	0.83126	2.3118	2.23879	1.50082	1.0479
		0	-0.484315	-1.46346	-1.30082	1.53564	0.0420734	-0.210137	-1.20392	1.27832	1.53193	1.06275	0.962472	1.94629	2.01058	1.61847	1.12432
		0	-0.626004	-1.0386	-1.56552	1.22872	1.05268	-0.354696	-1.07445	1.68636	1.35738	1.18436	0.833801	2.32553	2.28087	1.41959	1.18308
	2-ΔΔt	1	1.15173	2.31111	2.48644	0.546714	0.518576	0.644029	2.09766	0.361034	0.324253	0.46291	0.562038	0.201409	0.211864	0.353352	0.483672
		1	1.39892	2.7577	2.46368	0.344927	0.971258	1.1568	2.30364	0.412276	0.345814	0.478718	0.513177	0.259482	0.248173	0.32568	0.458719
		1	1.54328	2.05423	2.95983	0.426696	0.482073	1.27872	2.10592	0.310709	0.390291	0.440018	0.561049	0.199502	0.205773	0.373818	0.440411
	mean	1	1.36464	2.37435	2.63665	0.439446	0.657302	1.02651	2.16907	0.36134	0.353453	0.460549	0.545421	0.220131	0.221937	0.35095	0.460934
